# Supplementary material for: Fine Mapping of CsVYL, Conferring Virescent Leaf Through the Regulation of Chloroplast Development in Cucumber
Source: Front Plant Sci. 2018 Apr 6;9:432. doi: 10.3389/fpls.2018.00432 (PMC5897749; doi:10.3389/fpls.2018.00432)
Supplement: Supplementary file 1 [file Table_1.XLS]

## Sheet: 新建文本文档
Supplementary Table 1. Information of molecular makers used in fine mapping of CsVYL in this study.
#	Marker	Chr.	Product Size	Physical Position	Maker types	Forward primer(5' - 3')	Reverse primer(5' - 3')	Origin
1	UW084200	4		21647374	SSR	AAAAATACTCTAACGGCCAA	CATGGTTAATTCGTTTCGAT	Cavagnaro et al.2010
2	UW042029	4	159	20623775	SSR	CGTTGTCAAAATCTACAAATACCAA	AACACCCACCACCAGTGAAT	Cavagnaro et al.2010
3	SSR05515	4	189	19981164	SSR	TCATTTTGGCTGCAATTCAA	GATTCTCCATCTCCACGCAT	Cavagnaro et al.2010
4	UW084372	4	322	19332145	SSR	GGCTCCATATGCCAAATGAC	TGGTGAAAACTCCATGGTTG	Cavagnaro et al.2010
5	SSR9	4	173	20056953	SSR	TGAGTGTGTCCGTTGGGC	TGCTTCGTTTGCACACAACT	9930
6	SSR42	4		20488314	SSR	GTTAATCCCCAAGCAAGAAGC	CTGCCTTTCCCGTACCGT	9930
7	SSR59	4	151	20633364	SSR	CGGCGAGACTCCATCGTC	TCCACGTCTCCCCCTCTT	9930
8	SSR60	4		20640120	SSR	CCAGCACCCACAAACACC	CCGTGGACTGCACGATCA	9930
9	SSR63	4	204	20654909	SSR	GCCTTCATCCTGTGGCGT	CCAGTCATGGGTTTGTTGGA	9930
10	SSR113	4		21106584	SSR	CCCACAAGCTTCAGAGGTCC	CGTGTGAAGGGTTGGTCCA	9930
11	SSR125	4		21196463	SSR	AGGAATGGCACGTCGAGC	TCACTCTAGGGCCCCGTC	9930
12	SSR142	4	173	21270131	SSR	ACCTCTGTCTTTGTTCCTCAC	CGCAGCGGAAATGGGAGA	9930
13	SSR161	4	221	21362852	SSR	CCGTAAATGTTCCCCTCCCA	GGACGAACGTGCTTCCCA	9930
14	SSR164	4	226	21374626	SSR	AACTGATGTCCCCACCGC	TGTGTGCTGTGTACGGAGTT	9930
15	Caps2	4	127	20651269	Caps	GAGAAAACATCAAACG	TTGTCCCATAACGTAG	vyl vs. Hazerd
16	Caps3	4	169	20653056	Caps	GCATATATGTGTGGTTATTG	TGTGTTCACTTCTAGTCTC	vyl vs. Hazerd
17	Caps13	4	191	20803865	Caps	TACCCCGAAGACCACCA	CGGCATTACCAAGATAAGAT	vyl vs. Hazerd
18	Caps14	4	140	20818497	Caps	AAGAAACAGGTCTACACTC	TTCCTTTGAACTTGGC	vyl vs. Hazerd
19	Caps16	4	172	20826709	Caps	TGAAGGTGGAAGGTTG	CAAAAAATTCCCAAGTG	vyl vs. Hazerd
20	Indel11	4	194	20640696	Indel	AGAACCTCAACCCTCTGTAAAA	GCCTTCATAGGAGTTCAATCTG	vyl vs. Hazerd
21	Indel13	4	185	20848915	Indel	AGTTCTTGTTTCCTATCCA	TGATGAACCTAAGTTGAGA	vyl vs. Hazerd
22	Indel19	4	105	20983277	Indel	CAAATACAATGGAGAAAACC	GGAATAATGTCATGGATAGC	vyl vs. Hazerd
23	Indel53	4	160	20694837	Indel	GGTAAAAATGCATTGATAACACGA	AAAGCATAACGCAAACAAAAGTT	vyl vs. Hazerd
24	Indel54	4	128	20703304	Indel	TAAAGAACAGCAGACCCTTCAAC	TCATCTGGATTTGCATTGTACTG	vyl vs. Hazerd
25	Indel56	4	90	20781091	Indel	AGAGTGACAGGGAGTGAAGTGTC	TTTACTGGTGCAAAACAATACCA	vyl vs. Hazerd
