# Supplementary material for: Fine Mapping of CsVYL, Conferring Virescent Leaf Through the Regulation of Chloroplast Development in Cucumber
Source: Front Plant Sci. 2018 Apr 6;9:432. doi: 10.3389/fpls.2018.00432 (PMC5897749; doi:10.3389/fpls.2018.00432)
Supplement: Supplementary file 2 [file Table_2.XLS]

## Sheet: 新建文本文档
Supplementary Table 2. Primers used for cloning of coding and genomic sequence of Csa4G637110.
Primer	Forward sequence (5' - 3')	Reverse sequence (5' - 3')
cDNA-clone	ATGTCTAGCGGAACAGTCCGTC	GAATGCCCAAGATGCTCTTTG
Clone1	AATTTGGGTGATGCCAAGTAG	TACAGCGCCAATTGTGTTGAAGT
Clone2	GTAGAGGGACTTTGTGTCATTTG	GGCTTAGTTCTGTTACCTTGTTAT
Clone3	ACTAATCTGGTCTTGCTCTTGCT	GAGGTTATTCTGCCCTTCTTCAC
Clone4	AGAAAATGACTGGCTCTCTTGTT	TCTCGTTTATGGTGAATCTTAGG
Clone5	CCGATTCTCTACAATGGCATCTG	CTTTTTTCTTTTCACATCAATCCCA
