# Supplementary material for: Fine Mapping of CsVYL, Conferring Virescent Leaf Through the Regulation of Chloroplast Development in Cucumber
Source: Front Plant Sci. 2018 Apr 6;9:432. doi: 10.3389/fpls.2018.00432 (PMC5897749; doi:10.3389/fpls.2018.00432)
Supplement: Supplementary file 3 [file Table_3.XLS]

## Sheet: 新建文本文档
Supplementary Table 3. Primers used for qRT-PCR.
Primer	Forward sequence (5' - 3')	Reverse sequence (5' - 3')	Note
CsActin	ATTGTTCTCAGTGGTGGTTCTAC	CCTTTGAGATCCACATCTGCT	reference gene
CsVYL	TCTTTGCTATTGCTACATTTGGGAC	ATACTTTCTGGTGTTGGCTTCTCTC	candidate gene
HEMA1	ATTCATTGGAGACTGTTC	ACTATACCACGACTAAGAT	related gene
HEMA2	CTGTTCTTAGCACTTGTAATC	CATCCATTCTGTCACTTCT	related gene
POR-F	GCATTGCTACAACTGGTT	CCTTGGTGATGAACTTCTG	related gene
CAO-F	ACAAGACAGAAGACAAGA	AAGTCCTCATTCAATACCT	related gene
PPOX	TAAGAAGCGTCTCATACA	AGTCCAAGATCATCAAGT	related gene
psaA	AAACCCCCGCCTACATCAC	CCATTTCGGCCAACTCTCC	related gene
psbA	CTAAAGCGGTGAACCAGAT	AGGGAAACCACAGAAAATG	related gene
psaB	GCATTAATTTGGAACCACG	TTTATCTTCAACAAGCGGC	related gene
psbB	GTAAATCCTGCGTGGGGTG	TTGTATAGACGTTGGGGCG	related gene
rpoB	CTTTCAGGTCCGTGGCTTG	TGCTGCTACAGTTGGTGGC	related gene
rpoA	CCGAAGGTGGTAAGATGAT	TGCTTGGAGAAATAGAGGG	related gene
rbcL	CAGAGACTAAAGCAAGTGTTGG	GGTTGAGGAGTTACTCGGAAT	related gene
